# Supplementary material for: Prenatal Low Testosterone Levels Induced by DNAH8 Dysfunction Leads to Urethral Fusion and Male Differentiation Abnormalities
Source: Biomedicines. 2025 Dec 10;13(12):3032. doi: 10.3390/biomedicines13123032 (PMC12730954; doi:10.3390/biomedicines13123032)
Supplement: Supplementary file 1 [file biomedicines-13-03032-s001.zip]

Archive with 1 entries (1 files):
- biomedicines-4005178-supplementary.pdf
